# Supplementary material for: Sequence diversity in three tomato species: SNPs, markers, and molecular evolution
Source: BMC Plant Biol. 2009 Jul 3;9:85. doi: 10.1186/1471-2229-9-85 (PMC3224693; doi:10.1186/1471-2229-9-85)
Supplement: Additional file 1 — Non-synonymous SNPs. Consecutive and non-consecutive non-synonymous polymorphisms. "Analysis" Column, LxP: S. lycopersicum and S. pennellii interspecific analysis, LxH: S. lycopersicum and S. habrochaites interspecific analysis. L: S. lycopersicum intraspecific analysis. "Position" indicates the nucleotide position in the unigene sequence from the SGN database. "Nt1" and "Nt2": Nucleotide call (reverse nucleotide if the sequence is in reverse orientation). "# of Seqs 1" and "# of Seqs 2": number of ESTs in the assembly with that nucleotide call. "Quality Sum 1" and "Quality Sum 2": sum of qualities of all nucleotides with that call. "CDS Orientation": U if plus strand, C if minus strand. "Codon 1" and "Codon 2": estimated codon including the SNP, "Amino Acid 1" and "Amino Acid 2": translation for Codon 1 and Codon 2 respectively. For all headings "1" refers to cultivated tomato in every analysis whereas "2" indicates the wild species in the interspecific analyses and a second allele of cultivated tomato in the intraspecific analysis. [file 1471-2229-9-85-S1.zip]

Archive with 3 entries (2 files):
- add1.csv
- __MACOSX/
- __MACOSX/._add1.csv
