# Supplementary material for: Sequence diversity in three tomato species: SNPs, markers, and molecular evolution
Source: BMC Plant Biol. 2009 Jul 3;9:85. doi: 10.1186/1471-2229-9-85 (PMC3224693; doi:10.1186/1471-2229-9-85)
Supplement: Additional file 2 — Synonymous SNPs. Consecutive and non-consecutive synonymous polymorphisms. Legend as in Additional file 1 [file 1471-2229-9-85-S2.zip]

Archive with 3 entries (2 files):
- add2.csv
- __MACOSX/
- __MACOSX/._add2.csv
