# Supplementary material for: Sequence diversity in three tomato species: SNPs, markers, and molecular evolution
Source: BMC Plant Biol. 2009 Jul 3;9:85. doi: 10.1186/1471-2229-9-85 (PMC3224693; doi:10.1186/1471-2229-9-85)
Supplement: Additional file 5 — Molecular markers experimentally tested. Molecular markers that returned amplification products both polymorphic and non-polymorphic. "MNS", minimum number of sequences of any species at the SNP position; "MQS", minimum average sequence quality at the SNP position (See Methods). In the column names, L stands for S. lycopersicum and W for the wild species S. pennellii or S. habrochaites. "PREDICTED_RESTRICTION_SIZES" gives the sizes of the predicted fragments after digestion, separated by underscores if multiple bands are predicted. "COMMENTS": 'ok' if the sizes were as expected, 'extra bands' if additional bands amplified in addition to the ones expected, 'good pattern' if the sizes of the amplifications obtained were different than expected but the polymorphism was recognizable after restriction, 'het/gene family' if at least one of the parents presented both alleles at the same time, or empty is the polymorphism was not found. [file 1471-2229-9-85-S5.zip]

Archive with 3 entries (2 files):
- add5.csv
- __MACOSX/
- __MACOSX/._add5.csv
